# Supplementary material for: Precise Authenticity of Quinoa, Coix Seed, Wild Rice and Chickpea Components Using Optimized TaqMan Real-Time PCR
Source: Foods. 2023 Feb 16;12(4):852. doi: 10.3390/foods12040852 (PMC9957468; doi:10.3390/foods12040852)
Supplement: Supplementary file 1 [file foods-12-00852-s001.zip]

Archive with 1 entries (1 files):
- foods-2172926-supplementary.pdf
